# Supplementary material for: Integrating multiomics to elucidate the role of chromatin remodeling in glioma and the antitumor mechanisms and therapeutic potential of targeting LMNA
Source: Front Immunol. 2026 May 8;17:1759811. doi: 10.3389/fimmu.2026.1759811 (PMC13194460; doi:10.3389/fimmu.2026.1759811)
Supplement: Supplementary file 2 [file Table1.xlsx]

## Sheet: Sheet1
Retrieved from MSigDB v2025.1.Hs using keyword ‘Chromatin Remodeling’; original collection names not archived due to database version updates (current version: v2026.1.Hs)
Gene
ACTB
ACTL6A
ACTR5
ACTR6
ACTR8
AICDA
ALKBH1
ALKBH4
ANP32E
APEX1
APLF
APOBEC1
APOBEC2
APOBEC3A
APOBEC3C
APOBEC3F
ARB2A
ARB2BP
ARID1A
ARID1B
ARID4A
ARID4B
ASF1A
ASH2L
ASIP
ATAD2
ATAD2B
ATF2
ATF7IP
ATF7IP2
ATRX
AXIN1
BABAM1
BAHD1
BAZ1A
BAZ1B
BAZ2A
BCL6
BEND3
BMI1
BRCA1
BRCC3
BRD7
BRD8
BTAF1
CBX1
CBX2
CBX3
CBX4
CBX5
CBX6
CBX7
CBX8
CDK2
CDK2AP1
CDK2AP2
CDK9
CDKN2B-AS1
CDYL
CECR2
CENPV
CFDP1
CGGBP1
CHD1
CHD1L
CHD2
CHD3
CHD4
CHD5
CHD6
CHD7
CHD8
CHD9
CHEK1
CREBZF
CTCF
CTCFL
CTR9
DCAF13
DDB1
DDX21
DDX4
DEK
DIRAS3
DMAP1
DNMT1
DNMT3A
DNMT3L
DOT1L
DPPA3
DPY30
DR1
DTX3L
DYRK1A
EED
EGR1
EHMT1
EHMT2
EP300
EP400
EPC1
EPOP
ERCC6
ERCC6L
ERCC6L2
EZH1
EZH2
EZHIP
FAM47E
FKBP6
GATAD2A
GATAD2B
GLMN
GLYR1
GPX1
GSK3A
GTF2A1
H1-0
H1-8
H1-9P
H2AB1
H2AB2
H2AB3
H2AC1
H2AC11
H2AC12
H2AC13
H2AC15
H2AC16
H2AC17
H2AC18
H2AC19
H2AC20
H2AC21
H2AC25
H2AC4
H2AC6
H2AC7
H2AC8
H2AJ
H2AL3
H2AP
H2AX
H2AZ1
H2AZ2
H3-3A
H3-3B
H3C1
H3C10
H3C11
H3C12
H3C2
H3C3
H3C4
H3C6
H3C7
H3C8
HAT1
HDAC1
HDAC10
HDAC11
HDAC2
HDAC3
HDAC4
HDAC5
HDAC6
HDAC8
HDAC9
HDGFL2
HELLS
HIPK2
HLTF
HMGA2
HMGB1
HNRNPU
HPF1
IFI16
IGF2
ING2
ING3
INO80
INO80B
INO80C
INO80D
INO80E
IWS1
JARID2
KAT14
KAT2A
KAT2B
KAT5
KAT7
KAT8
KDM1A
KDM1B
KDM5A
KLF2
KMT2A
KMT2D
KMT2E
KPNA7
L3MBTL1
L3MBTL3
LHX2
LMNA
LMNB1
LMNB2
LRIF1
MACROH2A1
MACROH2A2
MAEL
MAP3K7
MBD1
MBD2
MBD3
MBD3L1
MBD3L2
MBD3L2B
MBD3L3
MBD3L4
MBD3L5
MBIP
MCRS1
MECP2
MEN1
METTL23
METTL3
METTL4
MIR182
MIR29A
MIR29B1
MIR29C
MORC1
MORC2
MOV10L1
MPHOSPH8
MSL2
MTA1
MTA2
MTA3
MTF2
MYBBP1A
MYC
MYD88
MYOCD
N6AMT1
NCOA1
NCOR2
NDN
NF1
NFRKB
NIBAN2
NOC2L
NR3C1
NRDE2
OGG1
PADI2
PARP2
PCGF1
PCGF2
PCGF3
PCGF5
PCGF6
PHB1
PHC1
PHC2
PHC3
PHF1
PHF19
PHF2
PHF8
PIK3CA
PIWIL1
PIWIL2
PIWIL4
POLE3
POLE4
PPHLN1
PPM1D
PRDM14
PRMT5
PRMT7
PTENP1-AS
RAD54B
RAD54L
RAD54L2
RARA
RB1
RBBP4
RBBP5
RBBP7
RBM14
RBM15
RBM15B
RESF1
RIF1
RING1
RLIM
RNF168
RNF2
RNF8
RRP8
RSF1
RUVBL1
RUVBL2
RXRA
SAMD1
SAMD11
SAMD7
SART3
SCMH1
SDR16C5
SETDB1
SETDB2
SF3B1
SGF29
SHPRH
SIN3A
SIRT1
SIRT2
SIRT4
SIRT5
SIRT6
SIRT7
SMARCA1
SMARCA2
SMARCA4
SMARCA5
SMARCAD1
SMARCAL1
SMARCB1
SMARCC1
SMARCC2
SMARCD1
SMARCE1
SMCHD1
SMYD5
SPHK2
SPI1
SPOCD1
SPTY2D1
SRCAP
STPG4
SUPT4H1
SUPT5H
SUPT6H
SUV39H1
SUV39H2
SUZ12
TADA2A
TADA3
TASOR
TASOR2
TASP1
TBP
TDG
TDRD1
TDRD12
TDRD5
TDRD9
TET1
TET2
TET3
TEX15
TFAP2C
TFPT
TNP1
TP53
TPR
TRIM27
TRIM28
TRIM37
TRIP12
TRMT112
TRRAP
TTF2
UBR2
UBR5
UCHL5
UHRF1
UHRF2
UIMC1
USP15
USP21
USP3
USP51
USP7
VPS72
WBP2
WDR5
WT1
XIST
YEATS2
YTHDC1
YY1
YY1AP1
ZDBF2
ZFP57
ZMPSTE24
ZNF304
ZNF335
ZNF445
ZNFX1
ZNHIT1
ZRANB3
ZZZ3
